# Supplementary material for: Transient ocular surface non-perfusion during cataract phacoemulsification surgery
Source: BMC Ophthalmol. 2020 Jul 31;20:312. doi: 10.1186/s12886-020-01538-2 (PMC7393894; doi:10.1186/s12886-020-01538-2)
Supplement: Supplementary file 1 — Additional file 1. [file 12886_2020_1538_MOESM1_ESM.zip]

Archive with 1 entries (1 files):
- 12886_2020_1538_MOESM1_ESM.mp4
